# Supplementary material for: Tracking a mass mortality outbreak of pen shell Pinna nobilis populations: A collaborative effort of scientists and citizens
Source: Sci Rep. 2019 Sep 16;9:13355. doi: 10.1038/s41598-019-49808-4 (PMC6746856; doi:10.1038/s41598-019-49808-4)
Supplement: Supplementary file 3 — Supplementary Dataset 1 [file 41598_2019_49808_MOESM3_ESM.csv]

Source of Information	Date	Latitude	Longitude	P. nobilis health status	Depth (m)	Habitat	Temperature (ºC)	Salinity (psu)
Citizens	18/09/2016	41.5511	2.4923	Alive	5	Phanerogams	24.491	38.032
Citizens	18/09/2016	41.6894	2.8225	Alive	3	Phanerogams	23.652	38.129
Citizens	29/10/2016	41.1421	1.4163	Dead	6	Phanerogams	22.59	37.746
Citizens	05/11/2016	41.1444	1.4165	Alive	3	Rocky	18.899	37.752
Citizens	30/11/2016	39.1266	2.9403	Dead	8	Phanerogams	20.619	37.527
Citizens	01/12/2016	39.1504	2.9438	Dead	10	Phanerogams	17.962	37.399
Citizens	07/12/2016	41.6738	2.8021	Alive	3	Rocky	15.451	38.046
Citizens	04/01/2017	42.2437	3.2264	Alive	2	Phanerogams	13.462	38.252
Citizens	18/03/2017	41.1422	1.4162	Alive	6	Phanerogams	14.045	38.222
Citizens	19/03/2017	40.9073	0.8284	Alive	4	Phanerogams	14.045	38.222
Citizens	31/03/2017	39.1538	2.9441	Ill	20	Phanerogams	15.236	37.511
Citizens	02/04/2017	41.0629	1.0852	Alive	3	Phanerogams	15.869	37.966
Citizens	05/04/2017	39.15	2.9441	Dead	9	Rocky	16.783	37.352
Citizens	10/04/2017	39.4829	2.7333	Alive	4	Phanerogams	16.783	37.352
Citizens	12/04/2017	40.9262	0.8493	Dead	6	Phanerogams	15.869	37.966
Citizens	20/04/2017	39.8942	3.0888	Dead	5	Mixed	16.275	37.731
Citizens	23/04/2017	41.5511	2.4923	Alive	5	Phanerogams	15.346	38.032
Citizens	28/04/2017	41.7305	2.948	Alive	3	Phanerogams	14.847	38.127
Citizens	26/05/2017	39.896	3.0807	Dead	1.5	Phanerogams	18.533	37.67
Citizens	26/05/2017	41.1422	1.4125	Alive	4	Rocky	18.318	37.821
Citizens	28/05/2017	39.822	4.223	Dead	12	Mixed	17.644	37.786
Citizens	03/06/2017	40.0699	4.0296	Dead	10	Rocky	23.31	37.685
Citizens	03/06/2017	40.0699	4.0296	Dead	10	Rocky	23.31	37.685
Citizens	03/06/2017	41.1423	1.4163	Dead	6	Phanerogams	23.352	37.684
Citizens	04/06/2017	37.6395	-0.6743	Dead	11	Rocky	21.714	36.967
Citizens	04/06/2017	39.8222	4.2236	Dead	16	Sandy	21.485	37.756
Citizens	04/06/2017	39.8222	4.2236	Dead	16	Sandy	21.485	37.756
Citizens	04/06/2017	39.8222	4.2236	Ill	15	Phanerogams	21.485	37.756
Citizens	04/06/2017	39.8224	4.2234	Ill	16	Mixed	21.485	37.756
Citizens	04/06/2017	41.5244	2.4706	Alive	19	Phanerogams	20.407	37.921
Citizens	10/06/2017	39.896	3.0807	Dead	3	Phanerogams	23.473	37.604
Citizens	10/06/2017	39.896	3.0807	Dead	2	Phanerogams	23.473	37.604
Citizens	10/06/2017	45.7526	13.6499	Alive	4	Rocky	23.014	38.051
Citizens	11/06/2017	41.143	1.4178	Dead	7	Phanerogams	23.352	37.684
Citizens	11/06/2017	41.1431	1.418	Alive	6	Phanerogams	23.352	37.684
Citizens	11/06/2017	41.1434	1.4185	Alive	6	Phanerogams	23.352	37.684
Citizens	14/06/2017	39.99	3.81	Dead	5	Phanerogams	23.31	37.685
Citizens	17/06/2017	39.8245	4.2227	Alive	3	Mixed	23.31	37.685
Citizens	20/06/2017	39.536	2.3766	Dead	17	Phanerogams	21.775	37.608
Citizens	20/06/2017	39.536	2.3766	Dead	17	Mixed	21.775	37.608
Citizens	25/06/2017	37.5604	-0.9765	Dead	14	Mixed	21.714	36.967
Citizens	27/06/2017	39.53	2.4386	Dead	15	Phanerogams	21.775	37.608
Citizens	27/06/2017	39.53	2.4386	Dead	6	Phanerogams	23.699	37.536
Citizens	01/07/2017	39.8247	4.2211	Alive	10	Phanerogams	25.587	37.649
Citizens	03/07/2017	45.0475	13.6235	Alive	5	Rocky	25.319	38.14
Citizens	04/07/2017	39.531	2.5794	Dead	8	Rocky	25.796	37.564
Citizens	04/07/2017	39.531	2.5794	Dead	6	Mixed	25.796	37.564
Citizens	06/07/2017	44.6583	14.2551	Alive	5	Sandy	25.319	38.14
Citizens	06/07/2017	44.6583	14.2551	Alive	5	Phanerogams	25.319	38.14
Citizens	07/07/2017	39.536	2.3766	Dead	17	Sandy	24.783	37.587
Citizens	07/07/2017	39.9802	3.8335	Alive	4	Sandy	25.587	37.649
Citizens	08/07/2017	41.7879	3.054	Alive	5	Phanerogams	23.83	38.047
Citizens	09/07/2017	39.9585	4.2706	Dead	3	Phanerogams	25.587	37.649
Citizens	09/07/2017	39.9585	4.2706	Dead	3	Phanerogams	25.587	37.649
Citizens	09/07/2017	39.9585	4.2706	Dead	3	Phanerogams	25.587	37.649
Citizens	09/07/2017	39.9585	4.2706	Dead	3	Phanerogams	25.587	37.649
Citizens	09/07/2017	39.9585	4.2706	Dead	3	Phanerogams	25.587	37.649
Citizens	09/07/2017	39.9585	4.2706	Dead	3	Phanerogams	25.587	37.649
Citizens	09/07/2017	40.8998	0.8243	Dead	4	Phanerogams	25.508	37.708
Citizens	09/07/2017	40.8998	0.8243	Ill	5	Phanerogams	25.508	37.708
Citizens	11/07/2017	41.7872	3.0545	Alive	7	Rocky	23.83	38.047
Citizens	13/07/2017	41.5262	2.4487	Alive	9	Phanerogams	24.543	37.892
Citizens	13/07/2017	41.548	2.4809	Alive	5	Phanerogams	24.543	37.892
Citizens	14/07/2017	41.1423	1.4163	Ill	6	Phanerogams	25.508	37.708
Citizens	15/07/2017	45.7263	13.6899	Alive	5	Mixed	25.319	38.14
Citizens	16/07/2017	41.1421	1.4146	Alive	6	Phanerogams	25.508	37.708
Citizens	18/07/2017	35.4698	24.1363	Alive	7	Others	25.236	39.225
Citizens	19/07/2017	39.537	2.3732	Dead	2	Rocky	26.061	37.494
Citizens	19/07/2017	39.537	2.3732	Dead	3	Phanerogams	26.061	37.494
Citizens	19/07/2017	39.537	2.3732	Dead	2	Rocky	26.061	37.494
Citizens	19/07/2017	39.537	2.3732	Dead	5	Mixed	26.061	37.494
Citizens	20/07/2017	37.9156	-0.7195	Dead	5	Phanerogams	24.772	36.994
Citizens	22/07/2017	37.5419	-1.1646	Dead	6	Mixed	24.772	36.994
Citizens	22/07/2017	37.5419	-1.1646	Ill	6	Rocky	24.772	36.994
Citizens	22/07/2017	40.0737	4.087	Dead	3	Phanerogams	25.587	37.649
Citizens	25/07/2017	42.3841	3.1628	Alive	5	Phanerogams	23.83	38.047
Citizens	26/07/2017	36.726	-3.7366	Dead	5	Mixed	22.285	36.73
Citizens	26/07/2017	39.9801	3.8336	Alive	4	Sandy	25.587	37.649
Citizens	27/07/2017	39.488	2.7357	Dead	4	Sandy	25.89	37.219
Citizens	29/07/2017	39.747	3.2964	Dead	5	Mixed	25.796	37.564
Citizens	29/07/2017	39.747	3.2964	Dead	6	Phanerogams	25.796	37.564
Citizens	29/07/2017	39.747	3.2964	Dead	6	Mixed	25.796	37.564
Citizens	29/07/2017	39.747	3.2964	Dead	6	Mixed	25.796	37.564
Citizens	29/07/2017	39.747	3.2964	Dead	7	Mixed	25.796	37.564
Citizens	29/07/2017	39.747	3.2964	Dead	6	Mixed	25.796	37.564
Citizens	29/07/2017	39.747	3.2964	Dead	6	Mixed	25.796	37.564
Citizens	29/07/2017	39.747	3.2964	Dead	5	Mixed	25.796	37.564
Citizens	29/07/2017	39.747	3.2964	Dead	5	NA	25.796	37.564
Citizens	29/07/2017	40.8953	0.8188	Ill	4	Phanerogams	25.508	37.708
Citizens	31/07/2017	39.536	2.3766	Dead	21	Sandy	21.005	37.721
Citizens	05/08/2017	39.8095	4.2536	Dead	17	Phanerogams	26.028	37.764
Citizens	05/08/2017	41.1434	1.4143	Alive	1	Phanerogams	26.308	37.739
Citizens	05/08/2017	42.2436	3.2281	Alive	3	Others	24.035	38.024
Citizens	09/08/2017	41.4879	2.5484	Alive	17	Phanerogams	24.644	37.98
Citizens	12/08/2017	38.9561	1.1884	Ill	24	Rocky	21.846	37.294
Citizens	13/08/2017	42.3781	3.1562	Alive	3	Mixed	24.035	38.024
Citizens	15/08/2017	42.3371	3.2623	Alive	3	Sandy	24.035	38.024
Citizens	17/08/2017	39.572	2.3103	Dead	26	Rocky	23.049	37.733
Citizens	18/08/2017	39.536	2.3766	Dead	21	Sandy	23.049	37.733
Citizens	18/08/2017	42.2438	3.2298	Alive	3	Sandy	24.035	38.024
Citizens	18/08/2017	42.2846	3.2977	Alive	3	Phanerogams	24.035	38.024
Citizens	19/08/2017	41.8605	3.1598	Ill	15	Phanerogams	23.088	38.115
Citizens	21/08/2017	39.539	2.5927	Dead	20	Sandy	26.081	37.684
Citizens	21/08/2017	39.916	4.2882	Dead	6	Mixed	26.366	37.67
Citizens	21/08/2017	41.835	3.118	Alive	10	Rocky	24.035	38.024
Citizens	26/08/2017	39.572	2.3103	Dead	28	Rocky	23.049	37.733
Citizens	27/08/2017	39.536	2.3766	Dead	21	Sandy	23.049	37.733
Citizens	27/08/2017	41.7211	2.9393	Alive	8	Phanerogams	24.035	38.024
Citizens	28/08/2017	38.956	1.2163	Dead	14	Rocky	26.217	37.275
Citizens	30/08/2017	45.679	13.7532	Alive	5	Mixed	26.28	38.282
Citizens	30/08/2017	45.679	13.7532	Alive	5	Mixed	26.28	38.282
Citizens	03/09/2017	39.536	2.3766	Dead	15	Phanerogams	24.836	37.74
Citizens	04/09/2017	41.7803	3.0471	Alive	10	Mixed	21.795	38.02
Citizens	08/09/2017	34.7092	33.1431	Alive	2.5	Phanerogams	27.855	39.725
Citizens	13/09/2017	40.9003	0.8246	Dead	4	Phanerogams	24.46	37.845
Citizens	13/09/2017	40.9003	0.8246	Dead	4	Phanerogams	24.46	37.845
Citizens	13/09/2017	40.9003	0.8246	Dead	4	Phanerogams	24.46	37.845
Citizens	13/09/2017	40.9003	0.8246	Dead	4	Phanerogams	24.46	37.845
Citizens	13/09/2017	40.9003	0.8246	Dead	4	Phanerogams	24.46	37.845
Citizens	13/09/2017	40.9003	0.8246	Dead	4	Phanerogams	24.46	37.845
Citizens	13/09/2017	40.9003	0.8246	Ill	4	Phanerogams	24.46	37.845
Citizens	22/09/2017	41.063	1.0854	Dead	3	Phanerogams	24.46	37.845
Citizens	24/09/2017	41.6734	2.802	Alive	7	Mixed	21.795	38.02
Citizens	24/09/2017	42.2803	3.2795	Alive	4	Phanerogams	21.795	38.02
Citizens	30/09/2017	40.8991	0.824	Dead	4	Phanerogams	24.46	37.845
Citizens	30/09/2017	40.8991	0.824	Dead	4	Sandy	24.46	37.845
Citizens	01/10/2017	39.966	3.8321	Dead	10	Phanerogams	22.39	37.615
Citizens	01/10/2017	39.966	3.8321	Dead	12	Phanerogams	22.281	37.67
Citizens	03/10/2017	42.2384	3.2581	Alive	16.3	Sandy	18.976	37.828
Citizens	06/10/2017	41.1739	1.5107	Dead	5	Phanerogams	21.152	37.491
Citizens	10/10/2017	41.774	3.0222	Alive	5	Phanerogams	19.558	37.805
Citizens	13/10/2017	39.4819	2.728	Dead	6.4	Phanerogams	22.97	37.247
Citizens	13/10/2017	39.4819	2.728	Dead	6.4	Phanerogams	22.97	37.247
Citizens	14/10/2017	41.1744	1.5079	Dead	5	Mixed	21.152	37.491
Citizens	18/10/2017	39.462	2.4715	Dead	28	Rocky	22.163	37.052
Citizens	21/10/2017	42.0442	3.2235	Alive	4	Phanerogams	19.558	37.805
Citizens	22/10/2017	41.5235	2.4833	Dead	11	NA	19.558	37.635
Citizens	22/10/2017	41.5235	2.4833	Dead	12	Phanerogams	19.558	37.635
Citizens	22/10/2017	41.5235	2.4833	Dead	10	Phanerogams	20.174	37.61
Citizens	22/10/2017	41.5332	2.4615	Dead	11	Phanerogams	19.558	37.635
Citizens	22/10/2017	41.5334	2.477	Dead	11	Phanerogams	19.558	37.635
Citizens	28/10/2017	39.536	2.3766	Dead	9	Phanerogams	22.314	37.243
Citizens	02/11/2017	41.198	1.6728	Dead	0	Mixed	18.271	37.667
Citizens	05/11/2017	41.731	2.9492	Alive	6	Phanerogams	16.364	37.959
Citizens	07/11/2017	39.528	2.4388	Dead	6	Phanerogams	19.683	37.416
Citizens	12/11/2017	41.721	2.9395	Ill	6	Mixed	16.364	37.959
Citizens	12/11/2017	41.7212	2.9406	Alive	20	Rocky	15.992	37.975
Citizens	12/11/2017	41.7305	2.9477	Alive	4	Phanerogams	16.364	37.959
Citizens	12/11/2017	41.8472	3.1378	Ill	15	Phanerogams	15.992	37.975
Citizens	12/11/2017	41.848	3.1373	Alive	15	Phanerogams	15.992	37.975
Citizens	13/11/2017	39.5041	2.5433	Dead	4	Phanerogams	19.482	37.563
Citizens	18/11/2017	39.4746	2.481	Dead	15.6	Phanerogams	20.504	37.238
Citizens	20/11/2017	41.198	1.6728	Dead	0	Rocky	18.271	37.667
Citizens	20/11/2017	41.198	1.6728	Dead	0	Rocky	18.271	37.667
Citizens	22/11/2017	41.6733	2.8041	Alive	9	Phanerogams	16.364	37.959
Citizens	22/11/2017	41.6733	2.8041	Ill	9	Phanerogams	16.364	37.959
Citizens	28/11/2017	40.0094	4.2036	Dead	3	Mixed	19.281	37.729
Citizens	03/12/2017	41.1982	1.6723	Dead	0	Rocky	15.597	37.853
Citizens	04/12/2017	41.1981	1.6727	Dead	0	Rocky	15.597	37.853
Citizens	13/12/2017	39.747	3.4607	Dead	20	Mixed	16.384	37.764
Citizens	16/12/2017	42.8457	3.0076	Alive	5	Sandy	13.099	38.189
Citizens	16/12/2017	43.3921	3.7231	Alive	5	Sandy	12.836	38.283
Citizens	17/12/2017	41.1982	1.6721	Dead	0	Rocky	15.597	37.853
Citizens	20/12/2017	41.1982	1.6722	Dead	0	Sandy	15.597	37.853
Citizens	23/12/2017	39.3569	3.2229	Alive	7	Phanerogams	17.025	37.569
Citizens	05/01/2018	42.3906	3.1614	Alive	4	Phanerogams	12	38.129
Citizens	19/01/2018	41.7306	2.948	Dead	4	Phanerogams	13.548	38.129
Citizens	13/02/2018	42.3467	3.2022	Alive	10	Phanerogams	11	38.168
Citizens	22/02/2018	42.4067	3.1568	Alive	5	Phanerogams	13.004	38.168
Citizens	29/03/2018	42.2802	3.29	Alive	8	Phanerogams	11	38.44
Scientifics	03/09/2016	38.6141	0.0216	Alive	10	Phanerogams	26.198	37.407
Scientifics	14/09/2016	40.5869	0.6132	Alive	0.8	Phanerogams	25.617	37.848
Scientifics	14/09/2016	40.5994	0.6628	Alive	0.5	Phanerogams	25.617	37.848
Scientifics	28/09/2016	38.9066	1.4403	Dead	5	Phanerogams	26.366	37.437
Scientifics	01/10/2016	40.5869	0.6132	Alive	0.8	Phanerogams	22.59	37.746
Scientifics	01/10/2016	40.5994	0.6628	Alive	0.5	Phanerogams	22.59	37.746
Scientifics	04/10/2016	37.3092	-1.7029	Dead	5	Phanerogams	21.726	36.725
Scientifics	05/10/2016	36.9344	-1.9338	Dead	15	Phanerogams	21.334	36.72
Scientifics	14/10/2016	36.9924	-1.8869	Dead	12	Phanerogams	21.334	36.72
Scientifics	16/10/2016	38.616	0.0302	Dead	5	Mixed	23.27	37.275
Scientifics	16/10/2016	38.7532	0.2288	Ill	5	Rocky	23.27	37.275
Scientifics	17/10/2016	37.3094	-1.696	Dead	20	Phanerogams	21.334	36.72
Scientifics	17/10/2016	38.1618	-0.4812	Dead	5	Mixed	23.029	37.051
Scientifics	17/10/2016	38.17	-0.4695	Dead	8	Phanerogams	23.029	37.051
Scientifics	18/10/2016	36.784	-2.0602	Dead	15	Mixed	21.334	36.72
Scientifics	19/10/2016	36.7471	-3.2267	Dead	7	Phanerogams	21.17	36.662
Scientifics	19/10/2016	37.2937	-1.701	Dead	12	Mixed	21.334	36.72
Scientifics	19/10/2016	37.3477	-1.655	Dead	12	Mixed	21.334	36.72
Scientifics	19/10/2016	38.5379	-0.0736	Dead	12	Phanerogams	23.508	37.349
Scientifics	19/10/2016	38.6338	0.0703	Dead	12	Phanerogams	23.508	37.349
Scientifics	19/10/2016	38.6389	0.0476	Dead	5	Mixed	23.27	37.275
Scientifics	19/10/2016	39.4986	2.5465	Alive	8	Phanerogams	23.791	37.522
Scientifics	20/10/2016	36.7487	-3.8539	Dead	10	Mixed	20.673	36.604
Scientifics	20/10/2016	37.9597	-0.6549	Dead	5	Phanerogams	22.544	36.979
Scientifics	22/10/2016	37.4254	-1.5101	Dead	5	Phanerogams	21.726	36.725
Scientifics	24/10/2016	39.5062	2.4424	Dead	20	Phanerogams	23.479	37.834
Scientifics	24/10/2016	39.8855	4.2928	Dead	10	Phanerogams	23.122	37.802
Scientifics	25/10/2016	38.8145	0.1177	Ill	8	Mixed	23.27	37.275
Scientifics	25/10/2016	38.9769	1.2903	Dead	15	Mixed	23.971	37.36
Scientifics	25/10/2016	38.9787	1.2857	Dead	15	Phanerogams	23.971	37.36
Scientifics	25/10/2016	38.9811	1.2875	Dead	15	Phanerogams	23.971	37.36
Scientifics	26/10/2016	38.9825	1.2851	Dead	22	Phanerogams	23.032	37.384
Scientifics	26/10/2016	38.9834	1.2878	Dead	15	Phanerogams	23.971	37.36
Scientifics	29/10/2016	39.5194	2.6888	Dead	5	Phanerogams	23.238	37.759
Scientifics	29/10/2016	39.5271	2.4314	Dead	15	Phanerogams	23.479	37.834
Scientifics	29/10/2016	39.531	2.5947	Dead	7.5	Phanerogams	23.238	37.759
Scientifics	01/11/2016	39.1345	2.919	Dead	5	Phanerogams	20.619	37.527
Scientifics	01/11/2016	39.8749	0.6721	Alive	5	Phanerogams	19.674	37.584
Scientifics	03/11/2016	39.009	1.2936	Dead	7	Phanerogams	20.023	37.336
Scientifics	04/11/2016	39.8903	3.2049	Dead	3	Phanerogams	19.982	37.757
Scientifics	04/11/2016	39.9004	3.1051	Dead	5	Phanerogams	19.982	37.757
Scientifics	04/11/2016	39.9057	3.1029	Dead	2	Phanerogams	19.982	37.757
Scientifics	05/11/2016	39.8352	3.1597	Dead	3	Mixed	19.982	37.757
Scientifics	05/11/2016	39.897	0.691	Alive	35	Others	18.223	37.784
Scientifics	06/11/2016	39.8972	0.6876	Alive	15	Rocky	19.879	37.628
Scientifics	20/11/2016	39.5795	2.3268	Dead	5	Phanerogams	19.931	37.747
Scientifics	24/11/2016	39.5422	2.3819	Dead	10	Mixed	19.931	37.747
Scientifics	26/11/2016	38.617	0.0201	Dead	5	Phanerogams	19.789	37.318
Scientifics	27/11/2016	38.617	0.0201	Dead	5	Phanerogams	19.789	37.318
Scientifics	28/11/2016	39.5058	2.4462	Dead	15	Phanerogams	19.992	37.79
Scientifics	01/12/2016	39.1533	2.9294	Dead	5	Phanerogams	17.962	37.399
Scientifics	07/12/2016	42.4592	18.6738	Alive	2.5	Phanerogams	15.528	38.747
Scientifics	12/12/2016	39.4606	-0.3123	Alive	8	Others	17.508	37.263
Scientifics	14/12/2016	39.706	3.485	Dead	8	Phanerogams	17.492	37.623
Scientifics	20/12/2016	36.715	-3.8046	Dead	5	Phanerogams	16.322	36.629
Scientifics	01/01/2017	39.8245	4.2227	Alive	24	Phanerogams	15.117	37.879
Scientifics	01/01/2017	39.8245	4.2227	Alive	24	Phanerogams	15.117	37.879
Scientifics	01/01/2017	39.8245	4.2227	Alive	24	Phanerogams	15.117	37.879
Scientifics	01/01/2017	39.8245	4.2227	Alive	24	Phanerogams	15.117	37.879
Scientifics	01/01/2017	39.8245	4.2227	Alive	24	Phanerogams	15.117	37.879
Scientifics	01/02/2017	38.6389	0.0476	Dead	5	Phanerogams	14.39	37.828
Scientifics	01/02/2017	40.5954	0.641	Alive	5	Phanerogams	13.617	38.288
Scientifics	13/02/2017	38.6794	0.1238	Dead	14	Phanerogams	14.419	37.893
Scientifics	15/02/2017	40.744	13.9763	Dead	5	Phanerogams	22	37
Scientifics	24/02/2017	37.7367	-0.7886	Alive	2	Mixed	15	40.1
Scientifics	27/02/2017	39.4606	-0.3123	Dead	8	Others	14.39	37.828
Scientifics	03/03/2017	39.5422	2.3819	Dead	10	Phanerogams	14.728	37.935
Scientifics	09/03/2017	38.6141	0.0216	Dead	10	Phanerogams	15.016	37.61
Scientifics	10/03/2017	39.1507	2.9433	Dead	10	Phanerogams	15.338	37.487
Scientifics	10/03/2017	39.152	2.9467	Dead	20	Phanerogams	15.236	37.511
Scientifics	22/03/2017	37.2937	-1.701	Dead	12	Mixed	15.244	36.863
Scientifics	12/04/2017	38.17	-0.4695	Dead	8	Phanerogams	16.899	37.099
Scientifics	01/05/2017	35.1818	-2.4318	Alive	5	Phanerogams	18.74	36.607
Scientifics	01/05/2017	39.8245	4.2226	Alive	15	Phanerogams	17.644	37.786
Scientifics	01/05/2017	39.8245	4.2226	Alive	15	Phanerogams	17.644	37.786
Scientifics	10/05/2017	37.3094	-1.696	Dead	20	Phanerogams	18.126	36.808
Scientifics	12/05/2017	37.3477	-1.655	Dead	12	Mixed	18.126	36.808
Scientifics	14/05/2017	38.617	0.0201	Dead	5	Phanerogams	19.079	37.291
Scientifics	19/05/2017	42.4156	18.6337	Alive	7	Mixed	17.99	38.95
Scientifics	25/05/2017	45.5117	13.591	Alive	4	Mixed	18.414	37.954
Scientifics	26/05/2017	40.7869	13.4525	Alive	10	Rocky	18.687	37.894
Scientifics	26/05/2017	40.8024	13.4227	Alive	10	Mixed	18.687	37.894
Scientifics	30/05/2017	39.8221	4.2231	Alive	9.5	Phanerogams	18.384	37.742
Scientifics	30/05/2017	39.8221	4.2231	Alive	9.5	Phanerogams	18.384	37.742
Scientifics	30/05/2017	39.8221	4.2231	Alive	9.5	Phanerogams	18.384	37.742
Scientifics	30/05/2017	39.8221	4.2231	Alive	9.5	Phanerogams	18.384	37.742
Scientifics	01/06/2017	36.1505	-5.3973	Alive	5	Phanerogams	20.741	36.453
Scientifics	01/06/2017	42.4629	3.1619	Alive	6	Phanerogams	21.861	38.012
Scientifics	02/06/2017	40.5869	0.6132	Alive	0.8	Phanerogams	23	36.45
Scientifics	02/06/2017	40.5994	0.6628	Alive	0.5	Phanerogams	23	36.45
Scientifics	03/06/2017	40.8798	0.8064	Ill	5	Phanerogams	23.352	37.684
Scientifics	06/06/2017	39.0587	8.5008	Alive	3	Phanerogams	23.675	37.718
Scientifics	06/06/2017	39.0623	8.4628	Alive	1.5	Sandy	23.67	37.55
Scientifics	06/06/2017	39.1089	8.4154	Alive	1.5	Mixed	23.67	37.55
Scientifics	07/06/2017	45.5177	13.5673	Alive	3	Rocky	23.014	38.051
Scientifics	12/06/2017	38.7532	0.2288	Dead	5	Rocky	23.802	37.213
Scientifics	15/06/2017	38.1414	15.0566	Dead	5	Sandy	23.437	37.981
Scientifics	15/06/2017	38.8145	0.1177	Dead	8	Mixed	23.802	37.213
Scientifics	15/06/2017	39.822	4.2207	Alive	4.5	Phanerogams	23.31	37.685
Scientifics	15/06/2017	39.822	4.2207	Alive	4.5	Phanerogams	23.31	37.685
Scientifics	15/06/2017	39.822	4.2207	Alive	4.5	Phanerogams	23.31	37.685
Scientifics	15/06/2017	39.822	4.2207	Alive	4.5	Phanerogams	23.31	37.685
Scientifics	20/06/2017	38.2376	15.2519	Dead	7.5	Sandy	23.437	37.981
Scientifics	20/06/2017	45.5463	13.7189	Alive	3.5	Mixed	23.014	38.051
Scientifics	21/06/2017	42.3604	8.554	Alive	18	Phanerogams	26	38.02
Scientifics	23/06/2017	39.822	4.2207	Alive	4.5	Phanerogams	23.31	37.685
Scientifics	23/06/2017	39.822	4.2207	Alive	4.5	Phanerogams	23.31	37.685
Scientifics	23/06/2017	39.822	4.2207	Ill	4.5	Mixed	23.31	37.685
Scientifics	23/06/2017	39.822	4.2207	Ill	4.5	Phanerogams	23.31	37.685
Scientifics	24/06/2017	39.8221	4.2231	Dead	9.5	Phanerogams	23.31	37.685
Scientifics	24/06/2017	39.8221	4.2231	Dead	9.5	Phanerogams	23.31	37.685
Scientifics	24/06/2017	39.8221	4.2231	Dead	9.5	Phanerogams	23.31	37.685
Scientifics	24/06/2017	39.8221	4.2231	Ill	9.5	Mixed	23.31	37.685
Scientifics	26/06/2017	39.1534	2.9292	Alive	5	Phanerogams	23.531	37.281
Scientifics	01/07/2017	39.822	4.2207	Alive	4.5	Phanerogams	25.587	37.649
Scientifics	01/07/2017	39.822	4.2207	Dead	4.5	Phanerogams	25.587	37.649
Scientifics	01/07/2017	39.822	4.2207	Dead	4.5	Phanerogams	25.587	37.649
Scientifics	01/07/2017	39.822	4.2207	Dead	4.5	Phanerogams	25.587	37.649
Scientifics	02/07/2017	39.8245	4.2226	Dead	15	Phanerogams	24.746	37.712
Scientifics	02/07/2017	39.8245	4.2226	Dead	15	Phanerogams	24.746	37.712
Scientifics	03/07/2017	39.8777	8.4492	Alive	3.8	Phanerogams	25.81	37.827
Scientifics	05/07/2017	39.1109	9.5035	Alive	7.5	Phanerogams	25.844	38.031
Scientifics	05/07/2017	40.5869	0.6132	Alive	0.8	Phanerogams	24.4	37.46
Scientifics	05/07/2017	40.5994	0.6628	Alive	0.5	Phanerogams	24.4	37.46
Scientifics	06/07/2017	37.7367	-0.7886	Alive	2	Mixed	24	42
Scientifics	06/07/2017	39.1534	2.9292	Dead	5	Phanerogams	25.89	37.219
Scientifics	10/07/2017	39.086	9.5355	Alive	5	Mixed	25.844	38.031
Scientifics	12/07/2017	36.9344	-1.9338	Dead	15	Phanerogams	21.955	36.784
Scientifics	12/07/2017	38.5379	-0.0736	Dead	12	Phanerogams	24.312	37.327
Scientifics	12/07/2017	42.3984	18.5788	Alive	11	Phanerogams	22.486	39.004
Scientifics	15/07/2017	40.295	0.3466	Alive	4	Phanerogams	26.015	37.452
Scientifics	22/07/2017	35.7199	-0.6197	Alive	10	Mixed	22	36.712
Scientifics	26/07/2017	39.9801	3.8336	Alive	4	Phanerogams	25.587	37.649
Scientifics	26/07/2017	42.107	3.1717	Alive	5.2	Phanerogams	23.83	38.047
Scientifics	27/07/2017	42.2928	3.291	Alive	2.1	Phanerogams	23.83	38.047
Scientifics	31/07/2017	42.4592	18.6738	Alive	2.5	Phanerogams	24.728	39.056
Scientifics	02/08/2017	39.897	0.683	Dead	35	Others	18.21	37.952
Scientifics	02/08/2017	40.5869	0.6132	Alive	0.8	Phanerogams	28.1	34.98
Scientifics	02/08/2017	40.5994	0.6628	Alive	0.5	Phanerogams	28.1	34.98
Scientifics	03/08/2017	39.8736	0.6708	Dead	27.5	Mixed	21.786	37.762
Scientifics	03/08/2017	39.8907	0.6681	Dead	25	Mixed	21.786	37.762
Scientifics	04/08/2017	39.8499	0.6732	Dead	15	Phanerogams	25.794	37.63
Scientifics	05/08/2017	38.9347	8.7241	Alive	3.5	Phanerogams	26.942	37.895
Scientifics	05/08/2017	39.822	4.2207	Dead	4.5	Mixed	26.366	37.67
Scientifics	05/08/2017	39.8221	4.2231	Dead	9.5	Mixed	26.366	37.67
Scientifics	05/08/2017	39.8245	4.2227	Dead	24	Mixed	24.237	37.851
Scientifics	05/08/2017	39.8245	4.2227	Dead	24	Phanerogams	24.237	37.851
Scientifics	05/08/2017	39.8245	4.2227	Dead	24	Phanerogams	24.237	37.851
Scientifics	05/08/2017	39.8245	4.2227	Dead	24	Phanerogams	24.237	37.851
Scientifics	05/08/2017	39.8245	4.2227	Dead	24	Phanerogams	24.237	37.851
Scientifics	06/08/2017	39.895	0.6834	Alive	45	Others	17	38.074
Scientifics	07/08/2017	39.897	0.691	Dead	35	Others	18.21	37.952
Scientifics	08/08/2017	37.5336	-1.2931	Dead	1.5	Phanerogams	25.896	37.071
Scientifics	10/08/2017	35.1793	-2.8726	Dead	5	Phanerogams	23.239	36.571
Scientifics	17/08/2017	37.7367	-0.7886	Alive	2	Mixed	28	42.65
Scientifics	17/08/2017	39.9801	3.8336	Alive	4	Phanerogams	26.366	37.67
Scientifics	21/08/2017	42.2499	3.2396	Alive	4.8	Phanerogams	24.035	38.024
Scientifics	22/08/2017	42.2491	3.2425	Alive	5.2	Phanerogams	24.035	38.024
Scientifics	22/08/2017	42.2496	3.2298	Alive	6.3	Phanerogams	24.035	38.024
Scientifics	23/08/2017	35.8198	-0.4946	Alive	8	Phanerogams	22.5	36.839
Scientifics	23/08/2017	42.2458	3.196	Alive	5.8	Phanerogams	24.035	38.024
Scientifics	24/08/2017	42.2397	3.2073	Alive	4.2	Phanerogams	24.035	38.024
Scientifics	25/08/2017	39.9801	3.8336	Dead	4	Phanerogams	26.366	37.67
Scientifics	26/08/2017	37.2998	-1.7085	Dead	10	Phanerogams	24.326	36.844
Scientifics	28/08/2017	42.043	3.2238	Alive	10.5	Phanerogams	23.088	38.115
Scientifics	29/08/2017	42.0473	3.2187	Alive	5.8	Phanerogams	24.035	38.024
Scientifics	01/09/2017	43.9768	15.3493	Alive	5	Mixed	24.332	38.565
Scientifics	05/09/2017	35.1848	-2.4361	Dead	5	Phanerogams	23.302	36.501
Scientifics	07/09/2017	40.5869	0.6132	Alive	0.8	Phanerogams	24.8	35.71
Scientifics	07/09/2017	40.5994	0.6628	Alive	0.5	Phanerogams	24.8	35.71
Scientifics	10/09/2017	40.8798	0.8064	Dead	5	Phanerogams	24.46	37.845
Scientifics	19/09/2017	42.4349	18.6062	Alive	3	Phanerogams	23.834	39.339
Scientifics	19/09/2017	42.442	18.5823	Alive	3	Phanerogams	23.834	39.339
Scientifics	25/09/2017	41.9055	8.6945	Dead	5	Mixed	22.493	38.448
Scientifics	26/09/2017	42.4659	18.7629	Alive	5	Phanerogams	23.834	39.339
Scientifics	27/09/2017	42.4122	18.6838	Alive	4	Phanerogams	23.834	39.339
Scientifics	28/09/2017	39.8777	8.4492	Alive	2.9	Phanerogams	24.376	38.053
Scientifics	29/09/2017	42.4489	18.648	Alive	2	Phanerogams	23.834	39.339
Scientifics	29/09/2017	42.4703	18.6783	Alive	5	Phanerogams	23.834	39.339
Scientifics	01/10/2017	45.5277	13.5658	Alive	7	Mixed	21.564	38.268
Scientifics	05/10/2017	38.7834	1.4498	Dead	8	Phanerogams	23.105	36.815
